# Supplementary material for: Identification and validation of intergeneric hybrids between Saccharum officinarum and Erianthus rockii using molecular and cytogenetic tools
Source: PLoS One. 2025 May 29;20(5):e0324128. doi: 10.1371/journal.pone.0324128 (PMC12121808; doi:10.1371/journal.pone.0324128)
Supplement: S1 File — (XLSX) [file pone.0324128.s001.xlsx]

## Sheet: Stalk length
Badila	Yunnan 15-7	Badila × Yunnan15-7
195	110	146
216	138	169
207	140	170
195	100	150
200	125	165
200	135	168
210	128	170
220	136	159
220	127	165
210	138	162
233	118	164
235	122	157
220	130	176
210	126	172
190	115	165

## Sheet: Internode number
Badila	Yunnan 15-7	Badila × Yunnan15-7
18	13	18
20	13	19
20	12	20
21	14	19
22	13	18
21	12	19
20	12	17
21	13	18
20	14	18
19	12	19
20	13	18
20	14	20
		18
		19
		17

## Sheet: Leaf length
Badila	Yunnan 15-7	Badila × Yunnan15-7
131	47	120
140	48	118
145	51	117
133	49	101
125	48	99
137	52	103
125	41	107
139	47	108
148	45	115
144	50	106
135		109
138		112
129		104
138		112
137		95

## Sheet: Leaf width
Badila	Yunnan 15-7	Badila × Yunnan15-7
5.3	3.1	5.8
5.1	3.5	5.4
5.9	3.3	5.4
5.8	3.4	5.4
5.7	3.6	4.9
5.2	3.5	5.1
5.1	3.8	5.2
5.2	3.3	5.4
5.7		5.7
5.5		5.5
5.6		5.3
5.4		5.1
5.5		5
5.3		4.9
5.8		5.2

## Sheet: Stalk diameter
Badila	Yunnan 15-7	Badila × Yunnan15-7
39.79	5.46	22.01
41.72	5.74	21.6
42.15	5.72	21.15
37.72	5.72	21.78
37.65	5.62	20.82
39.87	5.71	20.19
38.78	7.89	27.16
39.37	7.95	26.92
38.8	7.95	26.27
40.21	7.64	26.14
40.45	7.82	25.52
38.73	6.99	25.28
	5.32	26.5
	5.24	26.26
	5.5	25.97
	5.35	26.09
	5.22	27.52
	5.24	27.91
	6.31
	5.49
	5.23
	5.13
	5.05
	4.9

## Sheet: Juice brix
Badila	Yunnan 15-7	Badila × Yunnan15-7
21.8	none	13.5
20.2		14
20.9		12.7
21.7		12.1
21.6		13.1
21.5		13.1
20.5		13.2
20.5		13
20.3		12.9
20.6		12.5
20.2		12.9
20.2		12.8
20.4		13.3
20.3		13.2
21.1		13.6
